# Supplementary material for: Boosting the Capacitive Performance of Supercapacitors by Hybridizing N, P-Codoped Carbon Polycrystalline with Mn3O4-Based Flexible Electrodes
Source: Nanomaterials (Basel). 2023 Jul 12;13(14):2060. doi: 10.3390/nano13142060 (PMC10383068; doi:10.3390/nano13142060)
Supplement: Supplementary file 1 [file nanomaterials-13-02060-s001.zip]

Archive with 1 entries (1 files):
- nanomaterials-2477817-supplementary.pdf
